# Supplementary material for: Make or break - PEDS1 and AGMO orchestrate ether lipid homeostasis in human adipocytes and are associated with blood lipid profiles
Source: J Transl Med. 2026 Jan 24;24:262. doi: 10.1186/s12967-026-07728-8 (PMC12910994; doi:10.1186/s12967-026-07728-8)
Supplement: Supplementary file 2 — Supplementary Material 2 [file 12967_2026_7728_MOESM2_ESM.xlsx]

## Sheet: Correlation_coefficient
	PPARG	FABP4	ADIPOQ	LEP	AGMO	PEDS1	AGPS	GNPAT	GCH1	FAR1	RBP4	RARRES	NAMPT	PNPLA2	MGLL	BH4	AGMO.activity	Chol	TG	HDL	LDL	HbA1c	Sodium	Potassium	Chloride	Magnesium	Calcium	Phosphate	Iron	Ferritin	GGT	ALP	Cholinesterase	LDH	CRP
PPARG	1	-0.162014	0.891078	0.433498	0.183112	0.0229885	0.544758	-0.0328452	-0.141215	0.690203	0.441368	0.777778	0.377692	0.54	0.233846	0.151703	0.0717022	0.286713	-0.0490369	0.34965	0.181818	-0.384377	-0.166796	-0.173664	0.0947527	0.100458	-0.341005	-0.173524	0.467033	0.142857	0.0890768	0.245957	-0.327473	-0.0182233	0.215473
FABP4	-0.162014	1	-0.191024	-0.457581	0.184481	0.239737	0.269094	0.719584	-0.130268	0.101259	0.0249573	-0.167888	0.185385	0.156154	-0.00846154	-0.302374	0.104543	0.461538	0.126095	0.293706	0.244755	-0.288984	0.195804	-0.211018	0.065598	0.127855	-0.318765	-0.0626119	0.291209	-0.115385	0.178804	-0.136894	-0.274725	-0.0637815	-0.0607744
ADIPOQ	0.891078	-0.191024	1	0.472359	0.166689	0.0957854	0.553244	-0.050089	-0.164204	0.678161	0.570598	0.701465	0.329231	0.586154	0.379231	0.0856553	0.0848385	0.167832	-0.0315237	0.538462	-0.160839	-0.274956	-0.160203	-0.133688	0.146436	-0.14612	-0.167537	-0.18068	0.538462	-0.120879	-0.092978	0.285822	-0.265934	0.1959	0.353597
LEP	0.433498	-0.457581	0.472359	1	-0.0517312	0.552271	0.307145	-0.142603	-0.0864806	0.458128	0.222564	0.65873	-0.43	0.146154	0.478462	-0.578947	-0.047619	0.496503	0.469353	-0.00699301	0.132867	0.381571	-0.139766	0.174319	-0.0516833	-0.337903	0.391414	-0.307693	0.192308	0.379121	0.110533	-0.245957	0.274725	0.309796	0.259672
AGMO	0.183112	0.184481	0.166689	-0.0517312	1	-0.0654167	0.516496	0.340131	0.308471	0.222253	0.251667	0.341627	0.291979	-0.0034622	-0.0777073	0.298246	0.214041	0.0769231	-0.0910684	0.272727	-0.041958	-0.0617247	-0.161522	-0.0380095	-0.389612	0.493156	0.214981	0.100179	-0.0769231	0.0824176	0.0656698	-0.230914	-0.437363	-0.514808	-0.127074
PEDS1	0.0229885	0.239737	0.0957854	0.552271	-0.0654167	1	0.411169	0.484741	-0.0164204	0.315818	0.275897	0.234432	-0.286154	0.194615	0.544615	-0.539732	-0.0711549	0.65035	0.381787	0.167832	0.174825	0.176757	-0.067905	0.0321114	-0.0278295	-0.360734	0.195707	-0.26297	0.120879	0.010989	0.238622	-0.339225	0.156044	0.633259	0.287297
AGPS	0.544758	0.269094	0.553244	0.307145	0.516496	0.411169	1	0.531828	0.0229948	0.692855	0.471956	0.579542	0.182378	0.298961	0.290112	0.0247806	-0.133041	0.413311	0.32807	-0.0315237	0.392295	0.047762	-0.0092328	0.0209776	-0.0672764	0.201374	0.0823465	-0.205014	0.214581	0.357634	0.342764	-0.111362	-0.193619	0.123007	0.37898
GNPAT	-0.0328452	0.719584	-0.050089	-0.142603	0.340131	0.484741	0.531828	1	-0.0331189	0.270426	0.3563	-0.0485422	0.178496	0.0977111	0.184651	-0.0897833	0.0125907	0.48951	-0.0735553	0.545455	0.0839161	-0.25251	-0.0982315	-0.353881	0.12722	0.388132	-0.241669	-0.175313	0.148352	0.0769231	0.113134	-0.2783	-0.287912	-0.0410024	0.0773492
GCH1	-0.141215	-0.130268	-0.164204	-0.0864806	0.308471	-0.0164204	0.0229948	-0.0331189	1	-0.327313	-0.0488889	-0.0598291	0.280769	-0.362308	-0.385385	0.221878	0.16694	-0.342657	0.0210158	-0.293706	-0.391608	0.173952	0.370511	0.452837	-0.331303	-0.278542	0.43441	0.18068	-0.527473	-0.142857	-0.120936	-0.0225649	-0.208791	-0.0911164	-0.165748
FAR1	0.690203	0.101259	0.678161	0.458128	0.222253	0.315818	0.692855	0.270426	-0.327313	1	0.257436	0.636752	0.0838462	0.276154	0.287692	-0.149639	-0.269841	0.776224	0.0630474	0.405594	0.440559	0.016834	-0.365896	-0.18546	0.138485	0.365301	-0.418101	-0.559929	0.17033	0.423077	0.273732	-0.0932682	0.0593407	0.0410024	0.425421
RBP4	0.441368	0.0249573	0.570598	0.222564	0.251667	0.275897	0.471956	0.3563	-0.0488889	0.257436	1	0.310769	0.435385	0.636154	0.704615	0.273529	0.0796581	0.13986	-0.217163	0.545455	-0.27972	-0.426462	-0.338866	-0.176285	0.261067	-0.287674	0.0177915	0.0107335	0.230769	-0.56044	-0.135891	0.0737119	-0.248352	0.747155	-0.0828742
RARRES	0.777778	-0.167888	0.701465	0.65873	0.341627	0.234432	0.579542	-0.0485422	-0.0598291	0.636752	0.310769	1	0.131538	0.308462	0.353846	-0.144608	-0.015873	0.552448	0.290718	0.223776	0.0629371	0.0196397	-0.114713	0.0589802	-0.13716	0.237445	0.0326178	-0.413239	0.263736	0.225275	0.153446	-0.0511471	-0.428571	0.273349	0
NAMPT	0.377692	0.185385	0.329231	-0.43	0.291979	-0.286154	0.182378	0.178496	0.280769	0.0838462	0.435385	0.131538	1	0.373846	-0.0530769	0.489286	0.203077	0.254545	-0.405468	0.354545	0.227273	-0.405892	-0.00993638	-0.188786	0.208108	-0.231712	-0.474325	-0.259913	0.0909091	-0.146853	-0.0881025	0.185169	-0.615385	-0.212767	-0.164624
PNPLA2	0.54	0.156154	0.586154	0.146154	-0.0034622	0.194615	0.298961	0.0977111	-0.362308	0.276154	0.636154	0.308462	0.373846	1	0.575385	-0.0892857	0.213846	0.163636	0.0728931	0.127273	0.318182	-0.596267	-0.260639	-0.366199	0.1628	-0.518302	-0.0667301	0.121146	0.524476	-0.216783	0.152109	0.19219	-0.263736	0.273557	0.493871
MGLL	0.233846	-0.00846154	0.379231	0.478462	-0.0777073	0.544615	0.290112	0.184651	-0.385385	0.287692	0.704615	0.353846	-0.0530769	0.575385	1	-0.160714	-0.0669231	0.154545	0.30524	0.2	0.136364	-0.111351	-0.358474	-0.116001	0.268774	-0.219516	0.111818	0.0594715	0.202797	-0.447552	0.170181	0.0508995	-0.0604396	0.875384	-0.105079
BH4	0.151703	-0.302374	0.0856553	-0.578947	0.298246	-0.539732	0.0247806	-0.0897833	0.221878	-0.149639	0.273529	-0.144608	0.489286	-0.0892857	-0.160714	1	-0.180702	-0.690909	-0.400912	0.154545	-0.309091	-0.208334	-0.395024	-0.182577	-0.166491	0.397264	-0.504227	0.245184	-0.272727	-0.034965	-0.179064	0.660248	-0.0714286	0	-0.49697
AGMO.activity	0.0717022	0.104543	0.0848385	-0.047619	0.214041	-0.0711549	-0.133041	0.0125907	0.16694	-0.269841	0.0796581	-0.015873	0.203077	0.213846	-0.0669231	-0.180702	1	-0.532967	-0.500688	0.401099	-0.681319	-0.234036	0.0377936	-0.104458	-0.470627	-0.189475	0.219341	-0.011043	0.510714	-0.0892857	-0.497457	0.181936	-0.417857	-0.343258	0.0376685
Chol	0.286713	0.461538	0.167832	0.496503	0.0769231	0.65035	0.413311	0.48951	-0.342657	0.776224	0.13986	0.552448	0.254545	0.163636	0.154545	-0.690909	-0.532967	1	0.242091	0.153846	0.5	0.16834	0.116838	0.0754296	0.302148	0.0666671	-0.119958	-0.521892	0.244755	0.433566	0.37139	-0.58494	-0.0357143	0.0238095	0.609938
TG	-0.0490369	0.126095	-0.0315237	0.469353	-0.0910684	0.381787	0.32807	-0.0735553	0.0210158	0.0630474	-0.217163	0.290718	-0.405468	0.0728931	0.30524	-0.400912	-0.500688	0.242091	1	-0.63824	0.541954	0.50993	0.554352	0.17065	0.100855	0.0896311	0.631346	0.519298	-0.381787	0.0735553	0.567493	-0.250877	0.428571	0.214286	-0.29277
HDL	0.34965	0.293706	0.538462	-0.00699301	0.272727	0.167832	-0.0315237	0.545455	-0.293706	0.405594	0.545455	0.223776	0.354545	0.127273	0.2	0.154545	0.401099	0.153846	-0.63824	1	-0.532967	-0.319846	-0.586972	-0.139684	-0.0223813	0.126317	-0.714171	-0.591945	0.559441	-0.195804	-0.492435	0.0455342	-0.892857	0.238095	-0.146385
LDL	0.181818	0.244755	-0.160839	0.132867	-0.041958	0.174825	0.392295	0.0839161	-0.391608	0.440559	-0.27972	0.0629371	0.227273	0.318182	0.136364	-0.309091	-0.681319	0.5	0.541954	-0.532967	1	0.401211	0.116838	-0.273781	0.0951206	0.17544	0.220389	0.129597	-0.013986	0.496503	0.872078	-0.157618	0.75	0.0238095	0.439155
HbA1c	-0.384377	-0.288984	-0.274956	0.381571	-0.0617247	0.176757	0.047762	-0.25251	0.173952	0.016834	-0.426462	0.0196397	-0.405892	-0.596267	-0.111351	-0.208334	-0.234036	0.16834	0.50993	-0.319846	0.401211	1	0.203656	0.0900846	-0.196552	0.236101	0.347403	0.0744526	-0.344829	0.118535	0.436402	-0.232388	0.381881	0.517549	-0.526397
Sodium	-0.166796	0.195804	-0.160203	-0.139766	-0.161522	-0.067905	-0.0092328	-0.0982315	0.370511	-0.365896	-0.338866	-0.114713	-0.00993638	-0.260639	-0.358474	-0.395024	0.0377936	0.116838	0.554352	-0.586972	0.116838	0.203656	1	0.402896	0.265445	-0.056739	0.229141	0.260037	-0.354781	0.0421303	0.124688	-0.133919	-0.209001	-0.0388702	-0.274182
Potassium	-0.173664	-0.211018	-0.133688	0.174319	-0.0380095	0.0321114	0.0209776	-0.353881	0.452837	-0.18546	-0.176285	0.0589802	-0.188786	-0.366199	-0.116001	-0.182577	-0.104458	0.0754296	0.17065	-0.139684	-0.273781	0.0900846	0.402896	1	0.153358	-0.264191	0.241858	-0.107048	-0.364467	-0.451139	0.00342873	-0.131983	-0.0584627	0.307752	-0.0474664
Chloride	0.0947527	0.065598	0.146436	-0.0516833	-0.389612	-0.0278295	-0.0672764	0.12722	-0.331303	0.138485	0.261067	-0.13716	0.208108	0.1628	0.268774	-0.166491	-0.470627	0.302148	0.100855	-0.0223813	0.0951206	-0.196552	0.265445	0.153358	1	-0.0303602	-0.383177	-0.169309	-0.334987	-0.538695	-0.0221485	0.143257	-0.0293137	0.0854179	0.103029
Magnesium	0.100458	0.127855	-0.14612	-0.337903	0.493156	-0.360734	0.201374	0.388132	-0.278542	0.365301	-0.287674	0.237445	-0.231712	-0.518302	-0.219516	0.397264	-0.189475	0.0666671	0.0896311	0.126317	0.17544	0.236101	-0.056739	-0.264191	-0.0303602	1	-0.203962	0.167048	-0.273686	0.3193	0.495607	0.249561	0.142857	0.178571	0.048795
Calcium	-0.341005	-0.318765	-0.167537	0.391414	0.214981	0.195707	0.0823465	-0.241669	0.43441	-0.418101	0.0177915	0.0326178	-0.474325	-0.0667301	0.111818	-0.504227	0.219341	-0.119958	0.631346	-0.714171	0.220389	0.347403	0.229141	0.241858	-0.383177	-0.203962	1	0.353928	-0.191988	0.136177	0.0842125	-0.0803603	0.582866	0.045856	0.14815
Phosphate	-0.173524	-0.0626119	-0.18068	-0.307693	0.100179	-0.26297	-0.205014	-0.175313	0.18068	-0.559929	0.0107335	-0.413239	-0.259913	0.121146	0.0594715	0.245184	-0.011043	-0.521892	0.519298	-0.591945	0.129597	0.0744526	0.260037	-0.107048	-0.169309	0.167048	0.353928	1	-0.311296	-0.1708	0.250923	0.159498	0.401677	0.0160183	-0.48277
Iron	0.467033	0.291209	0.538462	0.192308	-0.0769231	0.120879	0.214581	0.148352	-0.527473	0.17033	0.230769	0.263736	0.0909091	0.524476	0.202797	-0.272727	0.510714	0.244755	-0.381787	0.559441	-0.013986	-0.344829	-0.354781	-0.364467	-0.334987	-0.273686	-0.191988	-0.311296	1	0.1	-0.204846	0.0638064	-0.266667	-0.357143	0.668762
Ferritin	0.142857	-0.115385	-0.120879	0.379121	0.0824176	0.010989	0.357634	0.0769231	-0.142857	0.423077	-0.56044	0.225275	-0.146853	-0.216783	-0.447552	-0.034965	-0.0892857	0.433566	0.0735553	-0.195804	0.496503	0.118535	0.0421303	-0.451139	-0.538695	0.3193	0.136177	-0.1708	0.1	1	0.361234	-0.332233	0.533333	-0.714286	0.435616
GGT	0.0890768	0.178804	-0.092978	0.110533	0.0656698	0.238622	0.342764	0.113134	-0.120936	0.273732	-0.135891	0.153446	-0.0881025	0.152109	0.170181	-0.179064	-0.497457	0.37139	0.567493	-0.492435	0.872078	0.436402	0.124688	0.00342873	-0.0221485	0.495607	0.0842125	0.250923	-0.204846	0.361234	1	-0.0823032	0.334227	0.234676	-0.0154527
ALP	0.245957	-0.136894	0.285822	-0.245957	-0.230914	-0.339225	-0.111362	-0.2783	-0.0225649	-0.0932682	0.0737119	-0.0511471	0.185169	0.19219	0.0508995	0.660248	0.181936	-0.58494	-0.250877	0.0455342	-0.157618	-0.232388	-0.133919	-0.131983	0.143257	0.249561	-0.0803603	0.159498	0.0638064	-0.332233	-0.0823032	1	0.203753	0.0890411	0.267405
Cholinesterase	-0.327473	-0.274725	-0.265934	0.274725	-0.437363	0.156044	-0.193619	-0.287912	-0.208791	0.0593407	-0.248352	-0.428571	-0.615385	-0.263736	-0.0604396	-0.0714286	-0.417857	-0.0357143	0.428571	-0.892857	0.75	0.381881	-0.209001	-0.0584627	-0.0293137	0.142857	0.582866	0.401677	-0.266667	0.533333	0.334227	0.203753	1	0.0334731	0.420316
LDH	-0.0182233	-0.0637815	0.1959	0.309796	-0.514808	0.633259	0.123007	-0.0410024	-0.0911164	0.0410024	0.747155	0.273349	-0.212767	0.273557	0.875384	0	-0.343258	0.0238095	0.214286	0.238095	0.0238095	0.517549	-0.0388702	0.307752	0.0854179	0.178571	0.045856	0.0160183	-0.357143	-0.714286	0.234676	0.0890411	0.0334731	1	-0.447886
CRP	0.215473	-0.0607744	0.353597	0.259672	-0.127074	0.287297	0.37898	0.0773492	-0.165748	0.425421	-0.0828742	0	-0.164624	0.493871	-0.105079	-0.49697	0.0376685	0.609938	-0.29277	-0.146385	0.439155	-0.526397	-0.274182	-0.0474664	0.103029	0.048795	0.14815	-0.48277	0.668762	0.435616	-0.0154527	0.267405	0.420316	-0.447886	1

## Sheet: Pvalues
	PPARG	FABP4	ADIPOQ	LEP	AGMO	PEDS1	AGPS	GNPAT	GCH1	FAR1	RBP4	RARRES	NAMPT	PNPLA2	MGLL	BH4	AGMO.activity	Chol	TG	HDL	LDL	HbA1c	Sodium	Potassium	Chloride	Magnesium	Calcium	Phosphate	Iron	Ferritin	GGT	ALP	Cholinesterase	LDH	CRP
PPARG	0	0.408451	8.16248e-07	0.0221003	0.350985	0.908017	0.00272299	0.868219	0.471849	7.41343e-05	0.0250168	4.23132e-06	0.0635355	0.00601408	0.259362	0.546667	0.716134	0.366408	0.879709	0.266004	0.572958	0.194713	0.469903	0.451543	0.682874	0.768846	0.196173	0.536263	0.11026	0.642829	0.701	0.295886	0.252961	0.957589	0.479572
FABP4	0.408451	0	0.328684	0.0151955	0.347333	0.218265	0.166147	1.59099e-05	0.507186	0.606845	0.904267	0.400873	0.37329	0.454307	0.969189	0.222023	0.595154	0.133836	0.696174	0.354333	0.443504	0.338261	0.39498	0.358518	0.777556	0.707934	0.228845	0.824568	0.334071	0.709625	0.43805	0.564948	0.341083	0.852206	0.84365
ADIPOQ	8.16248e-07	0.328684	0	0.0119313	0.396562	0.626546	0.00226053	0.800175	0.402073	0.000109233	0.00275995	7.10595e-05	0.108345	0.00249324	0.0623991	0.735676	0.66671	0.603728	0.922525	0.0749023	0.619356	0.363256	0.487877	0.563448	0.526478	0.668141	0.535129	0.519316	0.0610936	0.696085	0.688524	0.221853	0.357312	0.563744	0.235927
LEP	0.0221003	0.0151955	0.0119313	0	0.793761	0.00269472	0.111866	0.469131	0.660623	0.0150625	0.273186	0.000263055	0.0330024	0.484037	0.016552	0.013342	0.809632	0.104093	0.123706	0.99123	0.683366	0.198268	0.545681	0.44981	0.823934	0.309475	0.133814	0.264574	0.529185	0.202388	0.633379	0.295886	0.341083	0.353875	0.391576
AGMO	0.350985	0.347333	0.396562	0.793761	0	0.740852	0.00489457	0.0765637	0.110247	0.255655	0.214893	0.0811488	0.156707	0.986896	0.711976	0.228645	0.274087	0.817283	0.778346	0.391233	0.903739	0.841233	0.484255	0.870066	0.0808361	0.123222	0.423951	0.722419	0.80653	0.792486	0.777319	0.327329	0.119784	0.105143	0.679102
PEDS1	0.908017	0.218265	0.626546	0.00269472	0.740852	0	0.0297294	0.00894218	0.934546	0.10185	0.172012	0.238146	0.165153	0.349598	0.00553537	0.0225606	0.71822	0.0259115	0.220708	0.603728	0.58826	0.563486	0.769933	0.8901	0.904686	0.275768	0.467595	0.343672	0.696085	0.978311	0.297556	0.143419	0.59441	0.0364754	0.341215
AGPS	0.00272299	0.166147	0.00226053	0.111866	0.00489457	0.0297294	0	0.00358308	0.907538	4.38175e-05	0.0149225	0.00153485	0.382906	0.146579	0.159498	0.922249	0.499738	0.181721	0.297841	0.922525	0.207197	0.876866	0.968316	0.928085	0.772008	0.552676	0.761751	0.463576	0.481437	0.230242	0.128241	0.640202	0.50718	0.718612	0.201588
GNPAT	0.868219	1.59099e-05	0.800175	0.469131	0.0765637	0.00894218	0.00358308	0	0.86713	0.16398	0.0740039	0.80999	0.393286	0.642176	0.376901	0.723265	0.949298	0.109632	0.820285	0.0706789	0.800198	0.40523	0.671846	0.115531	0.582635	0.238175	0.3672	0.532003	0.629758	0.80653	0.625357	0.23479	0.317559	0.904725	0.80169
GCH1	0.471849	0.507186	0.402073	0.660623	0.110247	0.934546	0.907538	0.86713	0	0.0894898	0.812438	0.766446	0.173522	0.0758112	0.0580118	0.37466	0.394182	0.276231	0.948312	0.354333	0.209564	0.569792	0.0982535	0.0392664	0.142359	0.406875	0.0926893	0.519316	0.0673418	0.642829	0.601539	0.92477	0.47308	0.789904	0.588393
FAR1	7.41343e-05	0.606845	0.000109233	0.0150625	0.255655	0.10185	4.38175e-05	0.16398	0.0894898	0	0.203441	0.000476849	0.689425	0.180931	0.162816	0.552219	0.164502	0.00465988	0.845664	0.192612	0.154216	0.956471	0.102845	0.420899	0.549404	0.269285	0.107053	0.0299553	0.578544	0.1516	0.229872	0.69572	0.843784	0.904725	0.147266
RBP4	0.0250168	0.904267	0.00275995	0.273186	0.214893	0.172012	0.0149225	0.0740039	0.812438	0.203441	0	0.122375	0.0306941	0.000826859	0.000127444	0.304279	0.698052	0.667151	0.497785	0.0706789	0.378709	0.146172	0.132927	0.444635	0.253012	0.391004	0.947857	0.969716	0.447772	0.0498861	0.55698	0.75744	0.391062	0.00822565	0.787806
RARRES	4.23132e-06	0.400873	7.10595e-05	0.000263055	0.0811488	0.238146	0.00153485	0.80999	0.766446	0.000476849	0.122375	0	0.529228	0.13355	0.0833033	0.578871	0.938117	0.066629	0.359293	0.484911	0.851682	0.949223	0.620506	0.799533	0.553269	0.482034	0.904548	0.125768	0.383492	0.458992	0.506645	0.830432	0.128058	0.416037	1
NAMPT	0.0635355	0.37329	0.108345	0.0330024	0.156707	0.165153	0.382906	0.393286	0.173522	0.689425	0.0306941	0.529228	0	0.0664474	0.800955	0.0665923	0.328698	0.451197	0.216016	0.286103	0.503067	0.190479	0.966836	0.425381	0.378612	0.519479	0.074039	0.369507	0.783197	0.651073	0.711862	0.44789	0.0285399	0.555076	0.609158
PNPLA2	0.00601408	0.454307	0.00249324	0.484037	0.986896	0.349598	0.146579	0.642176	0.0758112	0.180931	0.000826859	0.13355	0.0664474	0	0.00309466	0.753207	0.303239	0.63387	0.831337	0.713791	0.341355	0.040726	0.26705	0.112291	0.49285	0.124838	0.813211	0.679937	0.0838846	0.499115	0.522048	0.430549	0.383492	0.444399	0.102705
MGLL	0.259362	0.969189	0.0623991	0.016552	0.711976	0.00553537	0.159498	0.376901	0.0580118	0.162816	0.000127444	0.0833033	0.800955	0.00309466	0	0.566727	0.750139	0.653539	0.361366	0.557553	0.693511	0.730452	0.120656	0.626245	0.251862	0.542286	0.691554	0.839954	0.5281	0.147205	0.473173	0.836059	0.848989	0.000905326	0.745177
BH4	0.546667	0.222023	0.735676	0.013342	0.228645	0.0225606	0.922249	0.723265	0.37466	0.552219	0.304279	0.578871	0.0665923	0.753207	0.566727	0	0.457471	0.0230589	0.221716	0.653539	0.35604	0.515838	0.181588	0.550498	0.586699	0.226344	0.0789056	0.442438	0.391233	0.921184	0.558322	0.0140462	0.906349	1	0.143927
AGMO.activity	0.716134	0.595154	0.66671	0.809632	0.274087	0.71822	0.499738	0.949298	0.394182	0.164502	0.698052	0.938117	0.328698	0.303239	0.750139	0.457471	0	0.0641622	0.0813774	0.175774	0.0129293	0.420636	0.867386	0.643635	0.0270679	0.555325	0.381849	0.966448	0.0542955	0.753207	0.0184899	0.429933	0.122661	0.274671	0.893973
Chol	0.366408	0.133836	0.603728	0.104093	0.817283	0.0259115	0.181721	0.109632	0.276231	0.00465988	0.667151	0.066629	0.451197	0.63387	0.653539	0.0230589	0.0641622	0	0.425519	0.616791	0.0849828	0.58249	0.703853	0.806527	0.315692	0.836905	0.696278	0.0817882	0.443504	0.161446	0.211508	0.0457391	0.963492	0.976786	0.10835
TG	0.879709	0.696174	0.922525	0.123706	0.778346	0.220708	0.297841	0.820285	0.948312	0.845664	0.497785	0.359293	0.216016	0.831337	0.361366	0.221716	0.0813774	0.425519	0	0.0189017	0.0557223	0.0750331	0.0492979	0.577251	0.743038	0.781769	0.0206526	0.083591	0.220708	0.820285	0.043087	0.43157	0.353571	0.619097	0.481618
HDL	0.266004	0.354333	0.0749023	0.99123	0.391233	0.603728	0.922525	0.0706789	0.354333	0.192612	0.0706789	0.484911	0.286103	0.713791	0.557553	0.653539	0.175774	0.616791	0.0189017	0	0.0641622	0.286725	0.034948	0.649012	0.942145	0.695662	0.00610032	0.0425902	0.0627487	0.542874	0.0873491	0.888252	0.0123016	0.582143	0.729424
LDL	0.572958	0.443504	0.619356	0.683366	0.903739	0.58826	0.207197	0.800198	0.209564	0.154216	0.378709	0.851682	0.503067	0.341355	0.693511	0.35604	0.0129293	0.0849828	0.0557223	0.0641622	0	0.174226	0.703853	0.365392	0.757241	0.585489	0.469356	0.688104	0.973694	0.104093	0.000101575	0.624676	0.0662698	0.976786	0.276327
HbA1c	0.194713	0.338261	0.363256	0.198268	0.841233	0.563486	0.876866	0.40523	0.569792	0.956471	0.146172	0.949223	0.190479	0.040726	0.730452	0.515838	0.420636	0.58249	0.0750331	0.286725	0.174226	0	0.484964	0.759405	0.500641	0.460046	0.223592	0.808991	0.272336	0.713689	0.118746	0.44486	0.397917	0.153564	0.145426
Sodium	0.469903	0.39498	0.487877	0.545681	0.484255	0.769933	0.968316	0.671846	0.0982535	0.102845	0.132927	0.620506	0.966836	0.26705	0.120656	0.181588	0.867386	0.703853	0.0492979	0.034948	0.703853	0.484964	0	0.0630078	0.232503	0.860966	0.376338	0.33073	0.213246	0.886289	0.580356	0.562769	0.454731	0.904535	0.342823
Potassium	0.451543	0.358518	0.563448	0.44981	0.870066	0.8901	0.928085	0.115531	0.0392664	0.420899	0.444635	0.799533	0.425381	0.112291	0.626245	0.550498	0.643635	0.806527	0.577251	0.649012	0.365392	0.759405	0.0630078	0	0.495635	0.406672	0.349666	0.693142	0.200127	0.10542	0.987918	0.568481	0.836043	0.330491	0.871988
Chloride	0.682874	0.777556	0.526478	0.823934	0.0808361	0.904686	0.772008	0.582635	0.142359	0.549404	0.253012	0.553269	0.378612	0.49285	0.251862	0.586699	0.0270679	0.315692	0.743038	0.942145	0.757241	0.500641	0.232503	0.495635	0	0.925377	0.128969	0.530755	0.241694	0.0468624	0.922065	0.535589	0.917405	0.791823	0.72597
Magnesium	0.768846	0.707934	0.668141	0.309475	0.123222	0.275768	0.552676	0.238175	0.406875	0.269285	0.391004	0.482034	0.519479	0.124838	0.542286	0.226344	0.555325	0.836905	0.781769	0.695662	0.585489	0.460046	0.860966	0.406672	0.925377	0	0.524881	0.623476	0.389367	0.311704	0.101315	0.434071	0.78254	0.713095	0.908654
Calcium	0.196173	0.228845	0.535129	0.133814	0.423951	0.467595	0.761751	0.3672	0.0926893	0.107053	0.947857	0.904548	0.074039	0.813211	0.691554	0.0789056	0.381849	0.696278	0.0206526	0.00610032	0.469356	0.223592	0.376338	0.349666	0.128969	0.524881	0	0.163399	0.510835	0.642507	0.747952	0.767348	0.0769923	0.887467	0.645873
Phosphate	0.536263	0.824568	0.519316	0.264574	0.722419	0.343672	0.463576	0.532003	0.519316	0.0299553	0.969716	0.125768	0.369507	0.679937	0.839954	0.442438	0.966448	0.0817882	0.083591	0.0425902	0.688104	0.808991	0.33073	0.693142	0.530755	0.623476	0.163399	0	0.300521	0.576911	0.348557	0.570172	0.2839	0.962717	0.132556
Iron	0.11026	0.334071	0.0610936	0.529185	0.80653	0.696085	0.481437	0.629758	0.0673418	0.578544	0.447772	0.383492	0.783197	0.0838846	0.5281	0.391233	0.0542955	0.443504	0.220708	0.0627487	0.973694	0.272336	0.213246	0.200127	0.241694	0.389367	0.510835	0.300521	0	0.72406	0.482361	0.82844	0.493331	0.389385	0.0344852
Ferritin	0.642829	0.709625	0.696085	0.202388	0.792486	0.978311	0.230242	0.80653	0.642829	0.1516	0.0498861	0.458992	0.651073	0.499115	0.147205	0.921184	0.753207	0.161446	0.820285	0.542874	0.104093	0.713689	0.886289	0.10542	0.0468624	0.311704	0.642507	0.576911	0.72406	0	0.204447	0.245826	0.147525	0.0575893	0.208258
GGT	0.701	0.43805	0.688524	0.633379	0.777319	0.297556	0.128241	0.625357	0.601539	0.229872	0.55698	0.506645	0.711862	0.522048	0.473173	0.558322	0.0184899	0.211508	0.043087	0.0873491	0.000101575	0.118746	0.580356	0.987918	0.922065	0.101315	0.747952	0.348557	0.482361	0.204447	0	0.722838	0.223392	0.462837	0.958186
ALP	0.295886	0.564948	0.221853	0.295886	0.327329	0.143419	0.640202	0.23479	0.92477	0.69572	0.75744	0.830432	0.44789	0.430549	0.836059	0.0140462	0.429933	0.0457391	0.43157	0.888252	0.624676	0.44486	0.562769	0.568481	0.535589	0.434071	0.767348	0.570172	0.82844	0.245826	0.722838	0	0.466388	0.7946	0.35536
Cholinesterase	0.252961	0.341083	0.357312	0.341083	0.119784	0.59441	0.50718	0.317559	0.47308	0.843784	0.391062	0.128058	0.0285399	0.383492	0.848989	0.906349	0.122661	0.963492	0.353571	0.0123016	0.0662698	0.397917	0.454731	0.836043	0.917405	0.78254	0.0769923	0.2839	0.493331	0.147525	0.223392	0.466388	0	0.931873	0.173686
LDH	0.957589	0.852206	0.563744	0.353875	0.105143	0.0364754	0.718612	0.904725	0.789904	0.904725	0.00822565	0.416037	0.555076	0.444399	0.000905326	1	0.274671	0.976786	0.619097	0.582143	0.976786	0.153564	0.904535	0.330491	0.791823	0.713095	0.887467	0.962717	0.389385	0.0575893	0.462837	0.7946	0.931873	0	0.194263
CRP	0.479572	0.84365	0.235927	0.391576	0.679102	0.341215	0.201588	0.80169	0.588393	0.147266	0.787806	1	0.609158	0.102705	0.745177	0.143927	0.893973	0.10835	0.481618	0.729424	0.276327	0.145426	0.342823	0.871988	0.72597	0.908654	0.645873	0.132556	0.0344852	0.208258	0.958186	0.35536	0.173686	0.194263	0

## Sheet: LFDRadjusted_Pvalues
	PPARG	FABP4	ADIPOQ	LEP	AGMO	PEDS1	AGPS	GNPAT	GCH1	FAR1	RBP4	RARRES	NAMPT	PNPLA2	MGLL	BH4	AGMO.activity	Chol	TG	HDL	LDL	HbA1c	Sodium	Potassium	Chloride	Magnesium	Calcium	Phosphate	Iron	Ferritin	GGT	ALP	Cholinesterase	LDH	CRP
PPARG	0	0.614142	2.08738e-05	0.175027	0.589828	0.754999	0.0354103	0.746614	0.635644	0.00148411	0.189756	0.000102658	0.315319	0.0656667	0.536499	0.655892	0.708489	0.596899	0.749093	0.541179	0.661995	0.484962	0.635051	0.629261	0.69857	0.722937	0.486314	0.653346	0.391733	0.685695	0.704058	0.560461	0.531837	0.764697	0.637961
FABP4	0.614142	0	0.578779	0.134373	0.588089	0.505344	0.455676	0.000367168	0.645793	0.673149	0.754232	0.611233	0.599915	0.630155	0.766857	0.508334	0.668854	0.417939	0.702616	0.591401	0.626611	0.583651	0.608913	0.593337	0.725188	0.706105	0.513596	0.736731	0.581543	0.706599	0.62477	0.660184	0.585049	0.743076	0.741145
ADIPOQ	2.08738e-05	0.578779	0	0.113095	0.609541	0.680139	0.0306572	0.730866	0.611699	0.00202498	0.0357733	0.00143258	0.389284	0.0330988	0.31284	0.714018	0.693502	0.672015	0.757919	0.33762	0.677623	0.595489	0.640389	0.65984	0.650878	0.693958	0.653064	0.649025	0.309928	0.70259	0.700302	0.508201	0.592782	0.659908	0.518841
LEP	0.175027	0.134373	0.113095	0	0.729279	0.035131	0.393745	0.634814	0.691549	0.133562	0.54607	0.00452548	0.224796	0.639275	0.143092	0.122655	0.73317	0.383643	0.407499	0.770853	0.698722	0.488234	0.655654	0.628696	0.736582	0.568376	0.417917	0.540184	0.651568	0.491935	0.682494	0.560461	0.585049	0.591187	0.60755
AGMO	0.589828	0.588089	0.609541	0.729279	0	0.715447	0.0563341	0.340542	0.391717	0.533818	0.502604	0.348217	0.445495	0.770078	0.707285	0.513444	0.546671	0.735006	0.72539	0.607412	0.754124	0.740594	0.639339	0.747016	0.34771	0.406971	0.619847	0.71029	0.732419	0.728962	0.725127	0.578073	0.403142	0.385064	0.697402
PEDS1	0.754999	0.505344	0.680139	0.035131	0.715447	0	0.211095	0.0907361	0.760286	0.380548	0.462162	0.520442	0.454637	0.589171	0.0617958	0.177437	0.709089	0.194029	0.507296	0.672015	0.666269	0.659849	0.72322	0.751293	0.754318	0.547786	0.634342	0.586318	0.70259	0.768528	0.56146	0.429982	0.668577	0.238353	0.585114
AGPS	0.0354103	0.455676	0.0306572	0.393745	0.0563341	0.211095	0	0.0440298	0.754901	0.000942216	0.132703	0.0223175	0.603997	0.433746	0.448581	0.757864	0.643748	0.472338	0.56163	0.757919	0.496135	0.748484	0.766696	0.75902	0.723759	0.657328	0.721077	0.633095	0.638512	0.514648	0.412311	0.684811	0.645791	0.709202	0.491223
GNPAT	0.746614	0.000367168	0.730866	0.634814	0.340542	0.0907361	0.0440298	0	0.746376	0.453403	0.336008	0.733257	0.608237	0.685476	0.601466	0.710531	0.763129	0.390937	0.73572	0.329829	0.730871	0.612915	0.695131	0.3982	0.664129	0.520463	0.59725	0.65228	0.68125	0.732419	0.679726	0.518014	0.572861	0.754326	0.731237
GCH1	0.635644	0.645793	0.611699	0.691549	0.391717	0.760286	0.754901	0.746376	0	0.361841	0.733847	0.722311	0.463789	0.339228	0.302771	0.600506	0.608595	0.548091	0.762941	0.591401	0.498158	0.661284	0.375405	0.248475	0.428698	0.613543	0.366972	0.649025	0.323273	0.685695	0.671214	0.758364	0.636017	0.728317	0.666319
FAR1	0.00148411	0.673149	0.00202498	0.133562	0.533818	0.380548	0.000942216	0.453403	0.361841	0	0.492865	0.00791567	0.700577	0.471534	0.452166	0.65722	0.453954	0.0542481	0.741602	0.482992	0.442683	0.764487	0.381932	0.618749	0.65655	0.543434	0.3876	0.212049	0.663234	0.439672	0.514369	0.70248	0.741175	0.754326	0.434551
RBP4	0.189756	0.754232	0.0357733	0.54607	0.502604	0.462162	0.132703	0.336008	0.733847	0.492865	0	0.406041	0.215131	0.0129816	0.00227522	0.565407	0.703179	0.693642	0.643203	0.329829	0.602234	0.433266	0.417046	0.626988	0.531875	0.607319	0.762854	0.766954	0.628026	0.281764	0.658341	0.719934	0.607342	0.0849	0.72779
RARRES	0.000102658	0.611233	0.00143258	0.00452548	0.348217	0.520442	0.0223175	0.733257	0.722311	0.00791567	0.406041	0	0.651579	0.417659	0.351639	0.663306	0.760981	0.321823	0.593691	0.63953	0.742958	0.763115	0.678028	0.730708	0.657468	0.638688	0.75429	0.409715	0.604241	0.631653	0.645646	0.738103	0.412121	0.616974	0.772405
NAMPT	0.315319	0.599915	0.389284	0.224796	0.445495	0.454637	0.603997	0.608237	0.463789	0.700577	0.215131	0.651579	0	0.321451	0.731057	0.321748	0.578786	0.629148	0.503523	0.554448	0.644668	0.480965	0.766422	0.620358	0.602193	0.649068	0.336071	0.598267	0.726626	0.688434	0.707252	0.628066	0.20597	0.657895	0.673985
PNPLA2	0.0656667	0.630155	0.0330988	0.639275	0.770078	0.589171	0.433746	0.685476	0.339228	0.471534	0.0129816	0.417659	0.321451	0	0.0390422	0.718802	0.564805	0.682662	0.738314	0.707812	0.585183	0.253518	0.541902	0.394272	0.641813	0.408722	0.734032	0.697662	0.352544	0.643574	0.649737	0.622182	0.604241	0.626909	0.381739
MGLL	0.536499	0.766857	0.31284	0.143092	0.707285	0.0617958	0.448581	0.601466	0.302771	0.452166	0.00227522	0.351639	0.731057	0.0390422	0	0.66059	0.717977	0.689245	0.594635	0.658475	0.701815	0.71256	0.404128	0.680034	0.531022	0.65483	0.701223	0.740301	0.651292	0.43448	0.636045	0.739407	0.742353	0.0140429	0.716631
BH4	0.655892	0.508334	0.714018	0.122655	0.513444	0.177437	0.757864	0.710531	0.600506	0.65722	0.565407	0.663306	0.321748	0.718802	0.66059	0	0.631169	0.180009	0.508093	0.689245	0.592194	0.648111	0.472203	0.656811	0.665678	0.511691	0.34453	0.626253	0.607412	0.757652	0.658655	0.127215	0.754658	0.772405	0.430593
AGMO.activity	0.708489	0.668854	0.693502	0.73317	0.546671	0.709089	0.643748	0.763129	0.608595	0.453954	0.703179	0.760981	0.578786	0.564805	0.717977	0.631169	0	0.316666	0.348585	0.466185	0.119918	0.618654	0.746432	0.685965	0.199391	0.657953	0.603556	0.76635	0.293574	0.718802	0.15489	0.621966	0.406357	0.54706	0.752104
Chol	0.596899	0.417939	0.672015	0.383643	0.735006	0.194029	0.472338	0.390937	0.548091	0.0542481	0.693642	0.321823	0.629148	0.682662	0.689245	0.180009	0.316666	0	0.620407	0.676716	0.354231	0.664098	0.704903	0.732418	0.57184	0.739602	0.702647	0.349244	0.626611	0.450698	0.499797	0.269653	0.765801	0.76825	0.389291
TG	0.749093	0.702616	0.757919	0.407499	0.72539	0.507296	0.56163	0.73572	0.762941	0.741602	0.643203	0.593691	0.503523	0.738314	0.594635	0.508093	0.348585	0.620407	0	0.157303	0.297182	0.337853	0.280108	0.662949	0.716047	0.726264	0.167222	0.352088	0.507296	0.73572	0.261336	0.622538	0.591045	0.677531	0.638566
HDL	0.541179	0.591401	0.33762	0.770853	0.607412	0.672015	0.757919	0.329829	0.591401	0.482992	0.329829	0.63953	0.554448	0.707812	0.658475	0.689245	0.466185	0.676716	0.157303	0	0.316666	0.554839	0.232529	0.687754	0.761759	0.702463	0.066346	0.259724	0.313608	0.654973	0.358284	0.750905	0.115661	0.664022	0.712272
LDL	0.661995	0.626611	0.677623	0.698722	0.754124	0.666269	0.496135	0.730871	0.498158	0.442683	0.602234	0.742958	0.644668	0.585183	0.701815	0.592194	0.119918	0.354231	0.297182	0.316666	0	0.464542	0.704903	0.596446	0.719881	0.665218	0.634883	0.700174	0.767685	0.383643	0.0019139	0.679488	0.321086	0.76825	0.548155
HbA1c	0.484962	0.583651	0.595489	0.488234	0.740594	0.659849	0.748484	0.612915	0.661284	0.764487	0.433266	0.763115	0.480965	0.253518	0.71256	0.648111	0.618654	0.664098	0.337853	0.554839	0.464542	0	0.639545	0.720456	0.643998	0.631986	0.509563	0.733015	0.5455	0.707782	0.401958	0.627063	0.610076	0.441939	0.432384
Sodium	0.635051	0.608913	0.640389	0.655654	0.639339	0.72322	0.766696	0.695131	0.375405	0.381932	0.417046	0.678028	0.766422	0.541902	0.404128	0.472203	0.746432	0.704903	0.280108	0.232529	0.704903	0.639545	0	0.314174	0.516332	0.745023	0.601225	0.579836	0.501245	0.750491	0.663632	0.659684	0.630292	0.754287	0.585904
Potassium	0.629261	0.593337	0.65984	0.628696	0.747016	0.751293	0.75902	0.3982	0.248475	0.618749	0.626988	0.730708	0.620358	0.394272	0.680034	0.656811	0.685965	0.732418	0.662949	0.687754	0.596446	0.720456	0.314174	0	0.6426	0.613466	0.589203	0.701703	0.489915	0.385435	0.770261	0.660988	0.739403	0.579713	0.747432
Chloride	0.69857	0.725188	0.650878	0.736582	0.34771	0.754318	0.723759	0.664129	0.428698	0.65655	0.531875	0.657468	0.602193	0.641813	0.531022	0.665678	0.199391	0.57184	0.716047	0.761759	0.719881	0.643998	0.516332	0.6426	0	0.758485	0.413062	0.651966	0.523251	0.273037	0.757827	0.653178	0.756896	0.728797	0.711298
Magnesium	0.722937	0.706105	0.693958	0.568376	0.406971	0.547786	0.657328	0.520463	0.613543	0.543434	0.607319	0.638688	0.649068	0.408722	0.65483	0.511691	0.657953	0.739602	0.726264	0.702463	0.665218	0.631986	0.745023	0.613466	0.758485	0	0.650469	0.679069	0.606656	0.569629	0.379799	0.623405	0.726459	0.70761	0.755128
Calcium	0.486314	0.513596	0.653064	0.417917	0.619847	0.634342	0.721077	0.59725	0.366972	0.3876	0.762854	0.75429	0.336071	0.734032	0.701223	0.34453	0.603556	0.702647	0.167222	0.066346	0.634883	0.509563	0.601225	0.589203	0.413062	0.650469	0	0.452786	0.646778	0.685587	0.717385	0.722547	0.341283	0.750739	0.686712
Phosphate	0.653346	0.736731	0.649025	0.540184	0.71029	0.586318	0.633095	0.65228	0.649025	0.212049	0.766954	0.409715	0.598267	0.697662	0.740301	0.626253	0.76635	0.349244	0.352088	0.259724	0.700174	0.733015	0.579836	0.701703	0.651966	0.679069	0.452786	0	0.563216	0.662874	0.588675	0.66137	0.553055	0.765657	0.41668
Iron	0.391733	0.581543	0.309928	0.651568	0.732419	0.70259	0.638512	0.68125	0.323273	0.663234	0.628026	0.604241	0.726626	0.352544	0.651292	0.607412	0.293574	0.626611	0.507296	0.313608	0.767685	0.5455	0.501245	0.489915	0.523251	0.606656	0.646778	0.563216	0	0.710757	0.638784	0.737639	0.641949	0.606663	0.230722
Ferritin	0.685695	0.706599	0.70259	0.491935	0.728962	0.768528	0.514648	0.732419	0.685695	0.439672	0.281764	0.631653	0.688434	0.643574	0.43448	0.757652	0.718802	0.450698	0.73572	0.654973	0.383643	0.707782	0.750491	0.385435	0.273037	0.569629	0.685587	0.662874	0.710757	0	0.493748	0.526458	0.434854	0.301758	0.497045
GGT	0.704058	0.62477	0.700302	0.682494	0.725127	0.56146	0.412311	0.679726	0.671214	0.514369	0.658341	0.645646	0.707252	0.649737	0.636045	0.658655	0.15489	0.499797	0.261336	0.358284	0.0019139	0.401958	0.663632	0.770261	0.757827	0.379799	0.717385	0.588675	0.638784	0.493748	0	0.710409	0.509408	0.632864	0.764809
ALP	0.560461	0.660184	0.508201	0.560461	0.578073	0.429982	0.684811	0.518014	0.758364	0.70248	0.719934	0.738103	0.628066	0.622182	0.739407	0.127215	0.621966	0.269653	0.622538	0.750905	0.679488	0.627063	0.659684	0.660988	0.653178	0.623405	0.722547	0.66137	0.737639	0.526458	0.710409	0	0.63397	0.729488	0.591879
Cholinesterase	0.531837	0.585049	0.592782	0.585049	0.403142	0.668577	0.645791	0.572861	0.636017	0.741175	0.607342	0.412121	0.20597	0.604241	0.742353	0.754658	0.406357	0.765801	0.591045	0.115661	0.321086	0.610076	0.630292	0.739403	0.756896	0.726459	0.341283	0.553055	0.641949	0.434854	0.509408	0.63397	0	0.759764	0.463965
LDH	0.764697	0.743076	0.659908	0.591187	0.385064	0.238353	0.709202	0.754326	0.728317	0.754326	0.0849	0.616974	0.657895	0.626909	0.0140429	0.772405	0.54706	0.76825	0.677531	0.664022	0.76825	0.441939	0.754287	0.579713	0.728797	0.70761	0.750739	0.765657	0.606663	0.301758	0.632864	0.729488	0.759764	0	0.484541
CRP	0.637961	0.741145	0.518841	0.60755	0.697402	0.585114	0.491223	0.731237	0.666319	0.434551	0.72779	0.772405	0.673985	0.381739	0.716631	0.430593	0.752104	0.389291	0.638566	0.712272	0.548155	0.432384	0.585904	0.747432	0.711298	0.755128	0.686712	0.41668	0.230722	0.497045	0.764809	0.591879	0.463965	0.484541	0
