# Supplementary material for: Make or break - PEDS1 and AGMO orchestrate ether lipid homeostasis in human adipocytes and are associated with blood lipid profiles
Source: J Transl Med. 2026 Jan 24;24:262. doi: 10.1186/s12967-026-07728-8 (PMC12910994; doi:10.1186/s12967-026-07728-8)
Supplement: Supplementary file 3 — Supplementary Material 3 [file 12967_2026_7728_MOESM3_ESM.xlsx]

## Sheet: Lipidomics
m.species	species	RT	m/z	class	sc1	sc2	sc_sum	db	bond	A107.high	A101.high	A118.high	A114.high	A102.high	A106.low	A116.low	A117.low	A121.low	A115.low	A104.low
PC 14:0_14:0	PC(28:0)	4.14	722.488	PC	14:0	14:0	28	0	PC	169.905	100.278	305.928	166.881	156.97	117.822	0	249.972	135.744	186.096	328.9
PC 14:0_16:0	PC(30:0)	5.67	750.517	PC	14:0	16:0	30	0	PC	370.683	579.481	625.436	333.012	284.7	469.426	110.619	293.326	137.375	335.641	910.228
PC 16:0_16:0	PC(32:0)	7.35	778.547	PC	16:0	16:0	32	0	PC	920.691	1168.95	2549.13	961.825	640.535	1733.34	352.133	800.05	330.237	1236.88	2221.82
PC 18:0_16:0	PC(34:0)	9.29	806.576	PC	16:0	18:0	34	0	PC	118.339	176.324	318.604	121.935	118.148	198.701	58.2159	94.014	52.2129	148.714	419.706
PC 16:0_16:1	PC(32:1)	6.02	776.531	PC	16:0	16:1	32	1	PC	1467.91	2629.74	1811.51	2092.52	1323.02	1995.45	293.614	714.076	530.64	1051.45	3284.41
PC 16:0_17:1	PC(33:1)	6.89	790.547	PC	16:0	17:1	33	1	PC	161.043	268.711	306.325	233.112	140.125	237.912	45.4733	95.3824	82.7193	121.41	406.795
PC 16:0_18:1	PC(34:1)	7.78	804.561	PC	16:0	18:1	34	1	PC	4871.29	8975.52	8883.08	5845.11	4493.89	7122.69	1888.74	3539.44	2273.04	5242.65	10141.9
PC 16:1_14:0	PC(30:1)	4.47	748.501	PC	14:0	16:1	30	1	PC	53.1254	85.298	68.5149	68.6116	65.4775	83.5641	20.024	28.7517	22.0196	46.5377	148.233
PC 18:0_18:1	PC(36:1)	9.74	832.591	PC	18:0	18:1	36	1	PC	1487.52	1602.64	2928.21	2246.53	1215.87	1569.27	595.959	682.219	549.703	1454.6	4219.99
PC 18:1_17:0	PC(35:1)	8.73	818.576	PC	17:0	18:1	35	1	PC	107.555	147.973	223.206	175.303	92.2909	110.924	42.6825	60.657	45.4365	94.9098	244.115
PC 18:1_18:0	PC(36:1)	10.4	832.591	PC	18:0	18:1	36	1	PC	427.506	0	996.826	585.543	0	462.924	0	365.414	231.511	310.033	1271.41
PC 20:0_18:1	PC(38:1)	11.75	860.621	PC	18:1	20:0	38	1	PC	19.7284	30.9326	41.55	35.3042	26.4786	31.2679	10.6171	14.0919	8.6341	21.7706	46.1108
PC 17:0_18:2	PC(35:2)	7.28	816.56	PC	17:0	18:2	35	2	PC	156.183	222.086	332.182	202.688	126.774	254.574	63.2166	72.2987	49.9337	162.736	330.061
PC 18:2_15:0	PC(33:2)	5.52	788.53	PC	15:0	18:2	33	2	PC	99.4163	114.3	170.365	122.989	90.9276	155.168	29.365	46.4649	29.1367	124.058	219.592
PC 18:2_16:0	PC(34:2)	6.36	802.546	PC	16:0	18:2	34	2	PC	6526.97	8696.13	12276.3	8017.73	4251.18	10108.5	1846.74	3808.94	2227.54	6943.59	14797.3
PC 18:2_18:0	PC(36:2)	8.27	830.576	PC	18:0	18:2	36	2	PC	4817	4768.14	12484.6	5397.79	2742.13	6004.27	1539.87	2890.87	2215.17	5103.16	12673.8
PC 18:2_16:1	PC(34:3)	5.13	800.53	PC	16:1	18:2	34	3	PC	306.143	543.108	501.228	586.174	294.544	523.359	69.1105	109.933	92.0156	322.986	861.564
PC 20:3_16:0	PC(36:3)	6.77	828.56	PC	16:0	20:3	36	3	PC	1274.98	3084.22	3392.07	3881.23	1236.07	2875.21	469.006	606.009	484.228	1996.54	4417.54
PC 20:3_18:0	PC(38:3)	8.8	856.589	PC	18:0	20:3	38	3	PC	221.442	239.101	335.75	0	184.558	270.325	93.232	95.7256	96.562	138.352	873.152
PC 16:0_20:4	PC(36:4)	6.19	826.544	PC	16:0	20:4	36	4	PC	1366.12	2557.49	2672.81	1840.17	1494.03	2703.68	392.113	1354.21	743.334	1189.91	4081.83
PC 16:0_22:4	PC(38:4)	7.39	854.573	PC	16:0	22:4	38	4	PC	0	150.053	174.563	325.096	114.92	151.343	34.1222	66.666	0	76.9365	0
PC 18:0_20:4	PC(38:4)	8.07	854.574	PC	18:0	20:4	38	4	PC	792.813	1220.17	1406.22	663.908	630.595	1035.26	286.723	499.305	425.806	599.403	2703.15
PC 18:0_22:4	PC(40:4)	9.38	882.602	PC	18:0	22:4	40	4	PC	0	30.8403	0	30.87	0	31.639	0	18.4102	16.6089	0	79.6214
PC 18:2_18:2	PC(36:4)	5.42	826.544	PC	18:2	18:2	36	4	PC	134.835	433.1	466.69	405.673	194.075	424.732	57.7757	63.0175	43.4562	286.519	635.043
PC 20:4_14:0	PC(34:4)	4.59	798.514	PC	14:0	20:4	34	4	PC	21.6909	38.1085	40.0349	26.4966	28.4937	34.3971	0	24.1911	13.8536	21.4187	71.0462
PC 16:0_20:5	PC(36:5)	4.99	824.529	PC	16:0	20:5	36	5	PC	111.144	311.838	178.411	197.967	0	186.224	28.9598	83.1552	42.5114	138.59	239.713
PC 18:3_18:2	PC(36:5)	4.31	824.525	PC	18:2	18:3	36	5	PC	12.8006	36.5948	32.2608	19.8251	0	35.8682	0	12.5572	0	35.2594	51.3152
PC 20:4_18:1	PC(38:5)	6.5	852.559	PC	18:1	20:4	38	5	PC	212.973	942.584	525.57	877.135	385.475	520.201	98.9435	161.1	98.8405	222.063	1104.63
PC 15:0_22:6	PC(37:6)	4.87	836.529	PC	15:0	22:6	37	6	PC	0	0	0	0	0	6.06285	0	0	0	0	0
PC 18:2_20:4	PC(38:6)	5.17	850.543	PC	18:2	20:4	38	6	PC	79.0679	335.589	169.825	315.531	205.554	210.508	42.2323	53.5292	28.3364	93.6275	486.415
PC 22:6_16:0	PC(38:6)	5.68	850.543	PC	16:0	22:6	38	6	PC	123.868	317.012	199.823	89.0965	72.1589	88.1769	30.5997	74.5185	64.6521	92.2396	334.349
PC 22:6_18:0	PC(40:6)	7.48	878.57	PC	18:0	22:6	40	6	PC	0	95.4161	119.78	36.1907	0	0	14.1198	38.8509	31.3251	29.6618	129.728
PC 16:1_22:6	PC(38:7)	4.49	848.527	PC	16:1	22:6	38	7	PC	0	0	14.0913	0	0	13.7108	0	0	0	0	0
PC 22:6_18:1	PC(40:7)	5.92	876.557	PC	18:1	22:6	40	7	PC	67.1748	196.611	50.0481	125.417	43.6072	42.0752	15.9913	25.185	19.335	42.2086	232.163
PC 22:6_18:2	PC(40:8)	4.73	874.542	PC	18:2	22:6	40	8	PC	24.7626	83.4437	44.8973	0	72.3597	0	0	18.973	12.2829	41.4135	95.9338
PC O-16:0_16:0	PC(O-32:0)	8.93	764.569	PC	16:0	16:0	32	0	PC(O)	103.099	73.059	267.871	47.0739	54.044	114.658	52.1602	86.0893	48.7601	131.332	247.506
PC O-33:0	PC(O-33:0)	10.79	778.562	PC			33	0	PC(O)	65.4152	48.6204	209.922	57.9309	50.6921	121.409	37.7124	37.2757	31.0644	52.8232	302.426
PC O-18:0_16:0	PC(O-34:0)	10.58	792.596	PC	16:0	18:0	34	0	PC(O)	36.2346	14.1574	87.705	13.5022	0	28.9954	10.9364	37.4518	12.3581	33.2002	118.711
PC O-18:1_18:2	PC(O-36:3)	8.3	814.582	PC	18:1	18:2	36	3	PC(O)	646.827	300.343	1327.5	290.55	190.039	438.358	266.774	199.664	101.142	785.734	1120.64
PC O-18:1_20:4	PC(O-38:5)	7.6	838.579	PC	18:1	20:4	38	5	PC(O)	396.566	225.265	752.372	128.175	162.588	479.079	186.173	254.78	196.886	365.24	652.455
PC P-16:0_14:0	PC(P-30:0)	6.53	734.523	PC	14:0	16:0	30	0	PC(P)	81.4011	43.6895	166.7	32.3748	43.1297	117.472	34.9273	77.1017	34.0506	130.117	207.715
PC P-16:0_16:0	PC(P-32:0)	8.33	762.553	PC	16:0	16:0	32	0	PC(P)	295.415	0	1168.62	139.103	107.561	545.007	160.193	432.164	163.078	613.737	696.54
PC P-16:0_16:1	PC(P-32:1)	6.94	760.537	PC	16:0	16:1	32	1	PC(P)	190.637	172.359	312.886	308.981	150.196	331.24	78.6619	112.266	76.0272	209.664	441.025
PC P-18:0_18:1	PC(P-36:1)	10.74	816.597	PC	18:0	18:1	36	1	PC(P)	164.74	195.457	272.663	109.517	143.641	216.535	66.8802	77.9416	37.4313	179.748	410.518
PC P-16:0_18:1	PC(P-34:1)	8.79	788.567	PC	16:0	18:1	34	1	PC(P)	844.744	758.394	1562.86	919.097	606.427	1350.09	385.292	511.188	245.072	1013.93	2438.73
PC P-18:0_18:2	PC(P-38:4)	9.21	814.581	PC	18:0	18:2	36	2	PC(P)	509.464	378.324	984.722	403.863	299.599	616.046	216.674	232.967	128.181	769.157	362.485
PC P-16:0_18:2	PC(P-34:2)	7.29	786.551	PC	16:0	18:2	34	2	PC(P)	2426.8	969.156	5110.75	1292.86	876.396	3112.47	1051.38	954.521	618.46	3246.02	5960.37
PC P-34:3	PC(P-34:3)	5.9	784.536	PC			34	3	PC(P)	160.462	42.9044	191.493	121.555	57.0909	165.803	49.5174	54.1797	33.3665	141.614	425.314
PC P-18:1_18:2	PC(P-36:3)	8.3	814.582	PC	18:1	18:2	36	3	PC(P)	735.675	409.295	1482.12	416.309	370.31	1040.94	335.481	300.951	0	1111.28	1324.63
PC P-16:0_20:4	PC(P-36:4)	7.03	810.55	PC	16:0	20:4	36	4	PC(P)	1718.09	764.248	2556.13	479.498	651.19	2783.51	752.918	1230.53	963.836	1621.32	3475.89
PC P-18:0_20:4	PC(P-36:2)	8.99	838.579	PC	18:0	20:4	38	4	PC(P)	287.877	182.345	442.857	57.2864	141.053	339.173	153.099	199.655	167.989	287.369	1066.14
PC P-16:0_22:6	PC(P-38:6)	7.35	836.565	PC	16:0	22:6	38	6	PC(P)	185.05	75.4898	183.761	42.7235	0	100.091	29.6771	0	112.006	155.343	174.181
PC P-34:6	PC(P-34:6)	7.95	778.528	PC			34	6	PC(P)	109.322	120.112	329.184	58.9047	77.1442	166.533	43.7937	69.775	50.5456	129.468	224.394
PC P-18:1_20:4	PC(P-38:5)	7.35	836.565	PC	18:1	20:4	38	5	PC(P)	477.215	282.684	819.911	175.846	215.192	734.436	195.634	334.779	258.533	492.502	686.489
PE 14:0_14:0	PE(28:0)	4.4	634.439	PE	14:0	14:0	28	0	PE	250.282	91.0967	699.491	225.749	144.249	173.68	129.278	302.677	324.365	249.451	385.189
PE 16:0_18:0	PE(34:0)	9.7	718.53	PE	16:0	18:0	34	0	PE	6.48361	6.53781	23.5729	7.25802	0	7.57343	0	0	0	8.5099	25.2745
PE 16:0_17:1	PE(33:1)	10.78	702.523	PE	16:0	17:1	33	1	PE	12.762	7.02952	59.113	8.52829	0	22.2055	0	0	8.84735	19.5519	38.438
PE 16:0_18:1	PE(34:1)	8.24	716.514	PE	16:0	18:1	34	1	PE	277.116	350.925	1150.5	590.35	220.099	652.638	125.174	126.448	169.411	250.031	841.972
PE 18:0_18:1	PE(36:1)	10.15	744.543	PE	18:0	18:1	36	1	PE	418.68	250.886	0	531.925	242.371	677.61	221.126	0	216.097	356.419	1308.53
PE 18:0_20:1	PE(38:1)	11.89	772.574	PE	18:0	20:1	38	1	PE	0	6.0129	35.2979	0	0	12.6994	0	7.42829	0	12.7638	29.032
PE 18:1_18:0	PE(36:1)	10.39	744.543	PE	18:0	18:1	36	1	PE	438.823	99.523	2446.28	513.146	79.7622	672.661	0	162.29	0	0	1532.2
PE 18:0_18:2	PE(36:2)	8.64	742.528	PE	18:0	18:2	36	2	PE	535.291	381.189	2361.62	788.32	332.04	936.77	269.487	139.924	260.214	658.118	1893.71
PE 18:2_16:0	PE(34:2)	6.76	714.498	PE	16:0	18:2	34	2	PE	166.028	212.595	559.449	322.493	123.12	396.028	57.9947	41.2008	64.0317	185.533	557.859
PE 18:2_18:0	PE(36:2)	12.6	742.528	PE	18:0	18:2	36	2	PE	0	10.6541	126.483	16.2236	0	53.1619	0	0	0	14.8775	45.2067
PE 18:0_20:3	PE(38:3)	9.87	768.542	PE	18:0	20:3	38	3	PE	7.73272	7.32936	21.2251	17.7253	0	15.2723	0	0	6.87293	10.0728	27.7669
PE 18:2_16:1	PE(34:3)	5.42	712.483	PE	16:1	18:2	34	3	PE	9.78826	14.4887	37.8845	24.3882	15.0286	27.3935	0	0	0	14.8554	0
PE 18:2_18:1	PE(36:3)	7.14	740.512	PE	18:1	18:2	36	3	PE	98.2986	121.726	495.809	286.378	82.5334	205.562	45.2902	23.0744	37.0922	125.362	328.052
PE 20:3_18:0	PE(38:3)	9.2	768.542	PE	18:0	20:3	38	3	PE	58.214	33.8798	182.221	106.895	43.6514	110.811	30.179	17.3751	46.8696	33.5658	283.652
PE 16:0_20:4	PE(36:4)	6.57	738.496	PE	16:0	20:4	36	4	PE	179.381	226.56	416.475	281.575	146.263	343.544	68.2605	44.4281	91.4219	113.532	477.714
PE 17:0_20:4	PE(37:4)	7.53	752.513	PE	17:0	20:4	37	4	PE	20.9912	14.0534	57.7659	23.1635	16.5186	34.8004	10.0214	0	14.0119	18.2536	51.3683
PE 18:2_18:2	PE(36:4)	5.79	738.497	PE	18:2	18:2	36	4	PE	15.6116	26.1998	45.8545	35.0037	13.8234	25.9172	0	0	0	17.8827	85.5597
PE 20:4_18:0	PE(38:4)	8.81	766.527	PE	18:0	20:4	38	4	PE	734.182	470.921	2594.16	876.891	415.479	1278.81	241.293	239.555	459.956	701.14	2380.85
PE 20:4_20:0	PE(40:4)	10.47	794.556	PE	20:0	20:4	40	4	PE	25.7156	8.55586	128.619	43.4843	0	44.9748	0	0	12.2228	20.9039	122.834
PE 22:4_18:0	PE(40:4)	9.78	794.561	PE	18:0	22:4	40	4	PE	23.5747	17.1164	55.1623	30.0628	14.8814	25.0708	10.3889	8.90806	14.4144	13.2525	95.4443
PE 16:0_22:5	PE(38:5)	6.56	764.511	PE	16:0	22:5	38	5	PE	18.6105	19.9685	44.0405	19.5276	0	38.3529	0	0	0	0	44.7099
PE 16:1_20:4	PE(36:5)	5.27	736.481	PE	16:1	20:4	36	5	PE	16.5505	21.4735	44.8828	25.1538	19.11	25.6435	0	0	8.56087	22.4464	33.6516
PE 18:0_22:5	PE(40:5)	9.23	792.541	PE	18:0	22:5	40	5	PE	14.1194	11.2751	39.2591	15.8541	16.5693	22.2461	9.79597	6.62759	16.3862	8.85363	62.7372
PE 18:1_20:4	PE(38:5)	6.94	764.511	PE	18:1	20:4	38	5	PE	0	113.148	296.872	203.452	70.6457	196.072	36.9349	22.4299	52.0361	97.6844	223.028
PE 20:4_17:1	PE(37:5)	9.48	750.532	PE	17:1	20:4	37	5	PE	884.663	683.109	4758.96	593.184	489.537	1971.73	561.849	277.436	561.802	1060.67	3248.46
PE 22:1_20:4	PE(42:5)	10.53	820.569	PE	22:1	20:4	42	5	PE	6.04798	0	30.8237	7.68023	0	5.50838	0	0	0	0	40.1941
PE 16:0_22:6	PE(38:6)	6.02	762.495	PE	16:0	22:6	38	6	PE	40.8869	41.7679	0	29.7146	22.4	35.6896	0	12.4962	25.5212	22.4914	77.523
PE 18:1_22:5	PE(40:6)	6.91	790.524	PE	18:1	22:5	40	6	PE	6.577	11.1823	23.4077	22.4408	10.2942	12.7619	0	0	0	0	27.5217
PE 18:2_20:4	PE(38:6)	5.57	762.496	PE	18:2	20:4	38	6	PE	10.4924	21.8452	38.2603	9.05146	0	20.1428	0	0	0	17.7853	30.7171
PE 22:6_18:0	PE(40:6)	7.89	790.526	PE	18:0	22:6	40	6	PE	33.1342	30.2143	129.467	24.5972	16.9884	37.1493	14.0989	16.2753	41.0324	44.1117	103.758
PE 18:1_22:6	PE(40:7)	6.37	788.509	PE	18:1	22:6	40	7	PE	13.1058	14.6557	48.3196	18.6538	0	16.1362	0	0	20.2992	0	26.862
PE 18:2_22:6	PE(40:8)	5.05	786.493	PE	18:2	22:6	40	8	PE	0	0	7.35583	4.5819	0	4.83192	0	0	0	0	7.32427
PE O-16:0_20:1	PE(O-36:1)	11.46	730.564	PE	16:0	20:1	36	1	PE(O)	43.6256	6.5919	54.0068	20.7629	42.8984	73.4104	32.735	0	19.3924	0	70.9412
PE O-18:1_20:1	PE(O-38:2)	11.57	756.579	PE	18:1	20:1	38	2	PE(O)	4.41177	7.15583	20.32	10.0373	0	0	0	0	0	0	0
PE O-14:0_20:4	PE(O-34:4)	5.9	696.493	PE	14:0	20:4	34	4	PE(O)	16.8694	0	6.95991	4.76998	0	3.20862	0	0	0	12.3295	17.8525
PE O-16:0_22:4	PE(O-38:4)	9.4	752.546	PE	16:0	22:4	38	4	PE(O)	158.203	103.606	636.223	0	90.2873	294.902	77.4781	76.6046	102.992	160.098	529.241
PE O-18:0_20:4	PE(O-38:4)	9.78	752.548	PE	18:0	20:4	38	4	PE(O)	51.2862	42.2744	190.403	87.898	36.959	92.1181	31.8398	17.8218	0	0	198.609
PE O-18:0_22:4	PE(P-40:4)	11.12	780.578	PE	18:0	22:4	40	4	PE(O)	0	0	0	8.15987	0	9.19404	0	0	0	0	15.0003
PE O-16:1_20:4	PE(O-36:5)	6.79	722.5	PE	16:1	20:4	36	5	PE(O)	28.3299	22.1705	84.9882	46.7648	20.2946	44.5275	11.4427	0	0	0	106.742
PE O-18:1_20:4	PE(O-38:5)	8.07	750.533	PE	18:1	20:4	38	5	PE(O)	94.9095	23.5391	453.081	117.309	70.4091	206.959	0	32.5751	27.1871	107.331	322.159
PE O-16:0_22:6	PE(O-38:6)	7.16	748.517	PE	18:0	22:6	38	6	PE(O)	28.5628	0	78.1959	0	13.9777	0	0	0	34.2424	28.8625	58.2747
PE O-18:0_22:6	PE(O-40:6)	9.16	776.547	PE	18:0	22:6	40	6	PE(O)	0	0	0	0	57.8183	0	7.23075	0	56.4057	21.6467	0
PE O-16:1_22:6	PE(O-38:7)	6.89	746.501	PE	16:1	22:6	38	7	PE(O)	171.161	71.6834	429.803	65.7454	52.2487	138.934	40.7373	35.4133	113.372	154.577	339.378
PE O-18:1_22:6	PE(O-40:7)	7.44	774.531	PE	18:1	22:6	40	7	PE(O)	0	0	0	8.31094	0	0	0	19.6206	15.6796	0	0
PE P-16:0_16:0	PE(P-32:0)	8.83	674.503	PE	16:0	16:0	32	0	PE(P)	14.1275	8.46374	47.949	13.8717	0	26.9079	10.0683	10.1104	7.05706	20.1695	58.3282
PE P-18:0_18:0	PE(P-36:0)	12.61	730.564	PE	18:0	18:0	36	0	PE(P)	17.1377	4.84272	95.904	9.95172	0	0	0	0	0	22.6486	50.0539
PE P-37:0	PE(P-37:0)	16.03	746.616	PE			37	0	PE(P)	273.356	460.705	428.95	404.704	274.16	194.319	136.419	918.508	283.843	415.937	488.594
PE P-16:0_16:1	PE(P-32:1)	7.39	672.489	PE	16:0	16:1	32	1	PE(P)	49.0115	39.6863	143.327	200.236	48.8089	127.466	23.9472	14.2582	21.0639	62.7636	203.027
PE P-16:0_18:1	PE(P-34:1)	13.32	700.518	PE	16:0	18:1	34	1	PE(P)	485.61	385.899	1908.89	1240.24	366.541	866.055	257.566	122.858	169.607	585.086	2502.9
PE P-35:1	PE(P-35:1)	10.4	714.534	PE			35	1	PE(P)	70.865	28.6191	360.467	151.421	30.8465	123.265	0	19.9821	20.9334	54.9939	354.787
PE P-18:0_18:2	PE(P-36:2)	9.68	726.534	PE	18:0	18:2	36	2	PE(P)	595.755	605.253	3336.48	1063.52	485.793	1219.94	313.527	118.413	172.12	869.857	3559.9
PE P-36:2	PE(P-36:2)	10.4	726.534	PE			36	2	PE(P)	67.458	31.9298	414.793	78.6911	0	109.938	22.2399	28.6262	28.1296	0	397.454
PE P-18:0_20:3	PE(P-38:3)	10.42	752.548	PE	18:0	20:3	38	3	PE(P)	299.526	92.8169	1994.21	363.668	77.9609	524.665	66.5324	73.7046	85.6977	130.334	1953.88
PE P-18:1_18:2	PE(P-36:3)	8.24	724.518	PE	18:1	18:2	36	3	PE(P)	352.15	242.448	2279.68	923.492	228.163	840.541	179.883	132.974	160.989	395.767	1897.89
PE P-16:0_20:4	PE(P-36:4)	11.68	722.501	PE	16:0	20:4	36	4	PE(P)	13.9721	9.21369	0	6.72969	0	42.936	0	0	0	11.3732	30.8984
PE P-16:0_22:4	PE(P-38:4)	11.68	722.501	PE	16:0	22:4	38	4	PE(P)	98.4753	64.7775	333.092	0	78.9228	217.03	67.1981	34.1737	60.2697	85.2904	504.416
PE P-19:0_20:4	PE(P-39:4)	10.45	764.547	PE	19:0	20:4	39	4	PE(P)	39.5921	18.0561	243.755	38.5397	19.2607	73.4665	9.20812	14.6596	14.9956	29.8973	201.472
PE P-20:0_20:4	PE(P-40:4)	11.5	778.562	PE	20:0	20:4	40	4	PE(P)	23.635	47.2556	121.402	38.8753	43.8791	55.3734	17.8878	11.6907	16.6188	33.3395	147.78
PE P-17:0_20:4	PE(P-37:4)	10.42	752.548	PE	17:0	20:4	37	4	PE(P)	131.203	67.5284	768.504	180.714	59.0077	247.277	69.0639	46.7794	91.0789	96.0501	644.045
PE P-18:1_20:4	PE(P-38:5)	7.82	748.517	PE	18:1	20:4	38	5	PE(P)	719.792	462.29	2894.25	870.076	445.292	1751.25	433.997	154.532	383.162	603.847	2088.08
PE P-18:1_22:6	PE(P-40:7)	7.25	772.517	PE	18:1	22:6	40	6	PE(P)	61.1621	29.2574	186.238	29.2638	19.8991	62.6898	22.4391	0	42.2658	51.5537	102.126

## Sheet: Acylcarnitines
Analyte name	Abbreviation	Mass	RT	114.high	118.high	107.high	101.high	102.high	121.low	116.low	117.low	104.low	115.low
Acetylcarnitine	C2	203.1158	6.08	0.114286	0.193878	0.0952381	0.109589	0.25	0.133333	0.15	0.0875	0.123288	0.1
Butyrylcarnitine	C4	231.1471	4.67	0	0	0	0.0136986	0	0	0	0	0	0
Carnitine	C0	161.1052	7.25	0.771429	0.709184	0.690476	0.753425	0.689394	0.733333	0.75	0.75	0.739726	0.766667
Docosadienoylcarnitine	C22:2	479.3975	2.17	0	0.00033709	0.000391115	3.24427e-05	8.30175e-05	0	0	0	0	0
Docosaenoylcarnitine	C22:1	481.4131	2.14	0	0.000319113	0.000891123	0	0.000261449	0	0	0	0	0
Docosanoylcarnitine	C22:0	483.4288	2.1	0	7.24601e-05	0.000477939	0	0	0	0	0	0	0
Eicosaenoylcarnitine	C20:1	453.3818	2.21	0.00019351	0.00055121	0.00157737	0.000391726	0.000463522	0	7.31092e-05	0.000311233	0	0
Hexacosanoylcarnitine	C26:0	539.4914	1.97	0.00133131	0.000845568	0.00435291	0.00105612	0.000402733	0	0.00115548	0.00153007	0.00148033	0.000522224
Hydroxyisovalerylcarnitine	C5OH	261.1576	6.95	0	0.0255102	0.0238095	0	0.030303	0	0.01	0	0.0136986	0
Isovalerylcarnitine	C5	245.1627	4.19	0.0142857	0.0102041	0.0238095	0.0273973	0.00757576	0	0.01	0.025	0.0136986	0.0166667
Oleoylcarnitine	C18:1	425.3505	2.3	0	0.00510204	0	0.0136986	0	0	0	0	0	0
Palmitoylcarnitine	C16	399.3349	2.41	0	0.00510204	0	0	0	0	0	0	0	0
Propionylcarnitine	C3	217.1314	5.31	0.0857143	0.0408163	0.142857	0.0684931	0.00757576	0.0666667	0.07	0.1	0.0958904	0.1
Tetracosaenoylcarnitine	C24:1	509.4444	2.06	0	0.000199313	0.000198722	0	0.0001786	0	0	8.21816e-05	0	0
Tetracosanoylcarnitine	C24:0	511.4601	2.03	0.00203399	0.000632838	0.00306599	0.00100589	0.000491625	0	0.000808092	0.00166993	0.00106832	0.000517838
